# Supplementary material for: Distinct role of central predictive mechanisms in tactile suppression
Source: iScience. 2024 Jul 25;27(8):110582. doi: 10.1016/j.isci.2024.110582 (PMC11345528; doi:10.1016/j.isci.2024.110582)
Supplement: Data S1. Participant demographic information [file mmc2.xlsx]

## Sheet: Sheet1
Participant demographics
Female/male	28/9
Age (mean±SD)	24±4
Race/Ethnicity	35 White, 2 Asian
